# Supplementary material for: CNS Manifestations in Mucolipidosis Type II—A Retrospective Analysis of Longitudinal Data on Neurocognitive Development and Neuroimaging in Eleven Patients
Source: J Clin Med. 2023 Jun 18;12(12):4114. doi: 10.3390/jcm12124114 (PMC10299287; doi:10.3390/jcm12124114)
Supplement: Supplementary file 1 [file jcm-12-04114-s001.zip]

Archive with 1 entries (1 files):
- jcm-2431947-supplementary.pdf
